# Supplementary material for: Activity of Colocasia esculenta (Taro) Corms against Gastric Adenocarcinoma Cells: Chemical Study and Molecular Characterization
Source: Int J Mol Sci. 2023 Dec 23;25(1):252. doi: 10.3390/ijms25010252 (PMC10778756; doi:10.3390/ijms25010252)
Supplement: Supplementary file 1 [file ijms-25-00252-s001.zip]

Archive with 1 entries (1 files):
- ijms-2689048-supplementary.pdf
